# Supplementary material for: GABAA Receptor-Mediated Sleep-Promoting Effect of Saaz–Saphir Hops Mixture Containing Xanthohumol and Humulone
Source: Molecules. 2021 Nov 24;26(23):7108. doi: 10.3390/molecules26237108 (PMC8659287; doi:10.3390/molecules26237108)
Supplement: Supplementary file 1 [file molecules-26-07108-s001.zip]

Archive with 1 entries (1 files):
- molecules-1441291-supplementary.pdf
